# Supplementary material for: Kinetic Analysis of Pyrolysis and Thermo-Oxidative Decomposition of Tennis String Nylon Wastes
Source: Materials (Basel). 2021 Dec 9;14(24):7564. doi: 10.3390/ma14247564 (PMC8704089; doi:10.3390/ma14247564)
Supplement: Supplementary file 1 [file materials-14-07564-s001.zip]

Archive with 1 entries (1 files):
- materials-1480652-Supplementary.pdf
